# Supplementary material for: Syringin and Phillygenin—Natural Compounds with a Potential Role in Preventing Lipid Deposition in Macrophages in the Context of Human Atherosclerotic Plaque
Source: Int J Mol Sci. 2025 Jul 4;26(13):6444. doi: 10.3390/ijms26136444 (PMC12250599; doi:10.3390/ijms26136444)
Supplement: Supplementary file 1 [file ijms-26-06444-s001.zip]

Archive with 1 entries (1 files):
- ijms-3630398-supplementary.pdf
